# Supplementary material for: Efficient Compressive Strength Prediction of Alkali-Activated Waste Materials Using Machine Learning
Source: Materials (Basel). 2024 Jun 27;17(13):3141. doi: 10.3390/ma17133141 (PMC11242840; doi:10.3390/ma17133141)
Supplement: Supplementary file 1 [file materials-17-03141-s001.zip]

Archive with 1 entries (1 files):
- materials-3037420-supplementary.pdf
